# Supplementary material for: Dissecting the development of bovine testicular tissue using spatial transcriptomics
Source: J Anim Sci Biotechnol. 2026 Feb 5;17:21. doi: 10.1186/s40104-025-01340-4 (PMC12874701; doi:10.1186/s40104-025-01340-4)
Supplement: Supplementary file 2 — Additional file 2. Marker genes. [file 40104_2025_1340_MOESM2_ESM.xlsx]

## Sheet: Sheet1
cell type marker genes
spermatogonia	spermatocytes	round spermatid	elongated spermatid	sertoil cell	leydig cell	T-cell	macrophages	myoid cell
UCHL1	SYCP1	CELF3	LOC101109865	SOX9	CYP11A1	CCL5	C1QA	MYH11
VPS8	SYCP2	YPEL4	GLCE	WFDC2	IGFBP5	CD3E	CSF1R	ACTA2
DPPA5A	SYCP3	TNP1	SPACA1	FATE1	INHBA		CD68
ID4	MEIOB	TNP2	TNP1	LOC101105017	LGALS3
PAX7	SYCE1	PRM1	TNP2	CLU	ACTA2
BMI1	DMRTC2	PRM2	PRM1	AMH	MYH11
EOMES	SPATA16	ACRV1	PRM2	WT1	TAGLN
GFRa1	ZPBP	SPAG6			FHL2
NANOS2	PIWIL1				MGP
UTF1	DMC1				APOE
KIT					INSL3
CD2					STAR
DMRT1					CYP17A1
TUBA3D
DNMT1
CALR
PIWIL4
LPPR3
SSEA4
CD14
DBA
ITGA6
TKTL1
ZBTB16
